# Supplementary material for: Response Surface Methodology for the Optimization of Flavan-3-ols Extraction from Avocado By-Products via Sonotrode Ultrasound-Assisted Extraction
Source: Antioxidants (Basel). 2023 Jul 11;12(7):1409. doi: 10.3390/antiox12071409 (PMC10376872; doi:10.3390/antiox12071409)
Supplement: Supplementary file 1 [file antioxidants-12-01409-s001.zip]

Archive with 1 entries (1 files):
- antioxidants-2429631-supplementary.pdf
